# Supplementary material for: Gut microbiota diversity after autologous fecal microbiota transfer in acute myeloid leukemia patients
Source: Nat Commun. 2021 May 25;12:3084. doi: 10.1038/s41467-021-23376-6 (PMC8149453; doi:10.1038/s41467-021-23376-6)
Supplement: Supplementary file 3 — Source Data [file 41467_2021_23376_MOESM3_ESM.xlsx]

## Sheet: Figure 2
Shannon Index Species				Inverse Simpson Index Species				Bray-Curtis Index
V1	V2	V3	V4	V1	V2	V3	V4	V1/V2	V1/V3	V2/V3	V3/V4
4.05749	0.230282	3.72047	2.61402	31.9502	1.06241	14.6446	6.55175	0.00491267	0.249851	0.0145687	0.0785467
3.94779		4.11417	3.32149	21.9945		29.6583	14.2699		0.346341		0.234536
4.09372	1.66505	3.48936	3.45641	32.0628	2.98034	10.8408	15.1787	0.0995153	0.346086	0.141241	0.281521
4.4009	3.44555	4.77891	1.7926	33.4483	13.4622	49.1283	2.29766	0.186215	0.596735	0.189101	0.0506653
3.52618		4.6849	2.17368	9.23331		43.4197	2.52214		0.200945		0.135519
3.97068	2.46171	3.99074	2.71335	15.5828	5.10919	22.5261	4.66734	0.0212873	0.626341	0.022474	0.455745
4.4682		4.40836		30.1947		29.9036			0.689949
3.15217		4.19898	3.7595	11.2808		29.3127	18.5537		0.330528		0.209336
4.40586	3.38967	4.43506		36.4199	11.8233	39.0301		0.414802	0.680774	0.352242
4.06309	1.6872	3.83917	4.01549	27.8245	3.10542	16.6191	23.5724	0.121824	0.580787	0.116485	0.515449
2.0807	2.41305	3.13432	4.0683	2.65371	3.85113	10.2271	25.3162	0.005124	0.429914	0.006024	0.364305
4.40131	3.7571	4.25317	2.92163	28.8602	19.1911	32.971	6.66484	0.272539	0.527212	0.539152	0.232725
4.27106	2.07079	4.01704	3.97793	34.7663	2.87349	22.4345	22.427	0.164602	0.639212	0.143097	0.57368
3.2103	2.78275	2.69644		10.5207	7.77806	4.9424		0.0699393	0.304423	0.106304
4.5237	2.37175	4.01854	4.30238	44.9966	5.75016	24.4581	28.2405	0.123951	0.466743	0.101453	0.685216
3.90832	2.3878	3.73904	3.45513	20.9114	4.05786	21.1792	13.1167	0.03178	0.661333	0.027318	0.200486
4.21348		3.56791	3.6067	20.9516		16.6386	14.2147		0.27991		0.59021
3.55083	3.22546	3.42909	4.16814	12.0242	12.7365	11.5878	24.9212	0.47883	0.631752	0.506974	0.49877
3.37375	2.93228	4.15673		6.72886	8.19292	19.6951		0.153653	0.656889	0.170623
3.55662	0.766412	2.93189	2.64943	9.08651	1.43569	9.08046	5.86019	0.00271533	0.36364	0.00169867	0.498233

## Sheet: Figure 4
ABR copycount
V1	V2	V3	V4
320823	438322	256836	169544
175038	3385	199673	233589
127189	680444	194189	141061
170786	237649	171849	261452
243258		352980	113186
155652	102320	169368	200015
88450	356047	104786
124408	195863	266889	118194
136262	182250	148891
162514	407972	203437	191365
41345	439537	139921	121862
89166	548916	460115	331412
169801	211242	207282	265198
238587	280704	210660
195086	296384	271375	165626
126780	537024	89984	137466
190132		148711	145068
232621	421475	197074	150832
287717	348233	277690
75311	998616	150842	86354

## Sheet: Figure 5
Neopterin (nmol/L)			C-Reactive Protein (mg/L)			Neopterin (ng/g of feces)			Secretory IgA (mg/g of feces)
V1	V2	V3	V1	V2	V3	V1	V2	V3	V1	V2	V3
11.92	16.7	12.74	10.6	19.1	5.3	3.59	43.46	22.45	1.21	5.11	5.36
40.21	29.03	59.57	8.7	14	0.7	16.9	6.52	1.21	3.35	1.06	1.25
15.97	15.1	8.35	22.7	36.8	79.5		85.08	1.26		2.66	0.65
12.25	33.09	13.66	14.2	38.8	4.1	0	0	0	0.86	0.79	0.23
10.04	17.23	9.92	9.1	59.3	16	0.38		16.02	0.25		6.22
25.89	14.15	8.49	14				0.61	2.19		1.07	0.08
18.07	39.48	14				1.05	51.38	1.62	0.08	5.33	0.01
7.06	14.15	5.99	0			9.49	25.15	1.38	1.38	7.26	0.8
18.25	44.81	11.23	0	0		0	13.58	0	0.02		0.57
15.28	41.65	9.83	78.2	7.2	12.8	0.42	13.41	0.66	0.04	1.94	5.04
			8.9	0	5.4	2.03	19.11	1.71	1.4	2.4	1.18
			6.9	27.2	4.5	0.78	6.86	22.99	0.01	0.03	0.94
			10	27	0	3.9	23.45	1.74	6.24	2.58	3.01
			5	12	4	3.01	26.68	10.82	1.23	1.09	2.43
			32.4	41	4	0.63	26.85	0.76	0.35	2.63	1.54
			4	11.6	0	2.63	19.69	4.14	2.24	2.4	2.96
			3	64	21	0.94	31.18	1.09	0.91	4.13	1.9
			8	14	0	2.18	12.63	1.53	2.9	2.52	6.39
			1.5	15	0.6	1	30.62	0.49	6.65	5.25	3.62
			23.5	78.3	3.3		62.94	10.06		4.65	5.51

## Sheet: Figure 6
Neopterin_fecal	Neopterin_plasma	CRP	IgA	TGFb2_V3	Monocytes_CD14pos	Neutrophils	Ferritin	Shannon_species	InverseSimpson_species	Blautia	Ruminococcus	Roseburia	Clostridium	Bifidobacterium	Eubacterium_limosum	Akkermansia	Enterococcus
3.59	11.92	10.6	1.21		7.442	0.74		4.05749357700635	31.9501524337918	7.92892862560193	0.20479263357426	0.319904605971452	0.302364174756843	0.00693055296672212	0.00339007014899763	0.0116801222369048	0.0887781851647059
16.9		8.7	3.35		81.358	6.94		3.94779334726293	21.9944564877261	4.0610546392977	2.80955632779627	0.779854139941887	0.5148589965979	1.22644219672862	0.00253350325624898	0	0.138389709978958
	40.21	22.7			2.272	2.32		4.09371987245704	32.0628230532055	7.39879761174773	0.55814957684637	0.108608806581038	0.445648877691786	2.45728987625793	0.00125562455934237	0.247792886522686	0.127274671242431
0		14.2	0.86			0.96		4.40090166724096	33.4482829117234	7.73715649825959	2.24740920033845	0.299617385458495	2.54791681931889	0.620903641808379	0.0330071198137905	1.54142466907525	0.153081034631356
0.38		9.1	0.25		0.218	0.80		3.52618391621215	9.23331424328697	4.76964058069553	1.3516122692121	0.172224864842944	0.619111172112765	1.57771836319388	0.00358053183987939	0.00170043178775634	0.846526277734925
	15.97	14			0.07	4.79	608	3.97068270998761	15.5828292980017	1.69348714487285	0.843910683909021	0.401115702212678	1.26966097162334	0.650113875014379	0.00388967139499542	1.12851977519002	0.0704285097638745
1.05	12.25		0.08		3.692	0.14		4.46820415842558	30.1947089468581	3.97651616386183	2.98387395791775	0.353451459471325	1.28048753357429	1.40368349472229	0.00459027869443279	0.696246649986429	0.122647204082753
9.49	10.04	0	1.38		12.111	1.50	84.0	3.15217483097288	11.2807648078984	0.70090851350745	0.0156124985833021	0.0139231029683523	0.0405011536665383	0	0	0.00116617072633015	0.115198157680826
0		0	0.02			0.71	489	4.40586427520531	36.419862674998	12.4076261011053	1.17228300510576	0.407635078269652	1.05169275655052	0.786345733041576	0.0031240531896987	0.369841216405768	0.881144588453122
0.42		78.2	0.04		0.482	0.00		4.06308789865897	27.8245384793842	2.29171981207115	1.2908683975832	0.518098646574858	0.49514359804599	0.161997236104192	0.00153786898812489	3.5967930974916	0.0568634904629526
2.03		8.9	1.4			1.05		2.08070180178479	2.65370729234809	0.361659624205392	0.0188145023625085	0.0256475749436493	0.0541159397849472	0.493150551320337	0	0.0336278056953466	0.0232922985065164
0.78	25.89	6.9	0.01		3.291			4.40131303853911	28.8602385463038	3.37714914126263	1.13384268484228	0.272816233677617	1.2420290363799	2.00811340737812	0.0173409792374819	1.02173469842409	0.168595285266987
3.9		10	6.24		14.381	1.84		4.27105832155165	34.7663354623747	5.87742699151757	0.364845739745893	0.153708702168299	0.586314053586857	2.77448445105978	0.00216013643369559	0.109467195611785	0.0521344799239006
3.01		5	1.23		0.681			3.21030477309034	10.520709879462	3.04083290757111	0.0990030452922782	0.0305695814225254	0.459064294841794	0	0	0	0.154930201128277
0.63	18.07	32.4	0.35		0.893	0.5		4.52369823014874	44.9965680319882	3.91420439842399	1.2295291458229	0.25721063774729	2.41600919719429	2.23475916011251	0.00542534969830264	1.70350846126357	0.11959729871211
2.63	7.06	4	2.24		0.78		468.7	3.90832313019471	20.9114103705678	8.33148294428828	0.783491185520187	3.19241971054154	0.645688069734988	0.160569851330255	0.00334822710166221	1.38757420946485	0.258212373089199
0.94	18.25	3	0.91		0.019	0.2	150.3	4.21348376604779	20.9515561306559	5.81963786284879	0.404002771432779	0.193992345106049	0.487577673285597	0.289279392367537	0.00256368793730504	0.284986705588793	0.0524396736736608
2.18		8	2.9			0.2	217.9	3.55083067844404	12.0241617801598	1.24695620953246	0.401778342618691	0.0142202372234101	0.11683384219215	0.164858795176741	0.00115947576235865	0.102140485548467	0.0285071109848867
1		0	6.65		0.419	0.2	316.1	3.37374935841181	6.7288561584844	1.4496751109588	2.62827706903388	0.711278886711596	0.650164654784052	0.543535102885169	0.00115255843274388	0	0.0502758874109335
	15.28	23.5			0.058	0.30	1230	3.55661928956047	9.08650892224424	4.73080808504824	0.732334434978971	0.347804805817961	0.499949441144477	1.83060205306845	0.00810576214187075	0.245580075011362	0.0900920914136798
43.46	16.7	19.1	5.11		28.152	3.17		0.230281758611755	1.06241129288868	0.0065416386984655	0	0	0	0.00229436595376583	0	0.00109027311641092	0.0134127555365057
6.52		14	1.06		26.763					0.00497108218488646	0.00145101858369659	0.00286620954804264	0	0.00257063168840075	0	0	0.0205471396975307
85.08	29.03	36.8	2.66		43.427	1.76		1.66505174682295	2.98034105145643	0.00107443714365174	0	0	0	0	0	0	22.7732117273385
0		38.8	0.79		4.738			3.44554532924426	13.4621790289425	0.105944905684985	0.0814712080723726	0.0238741492813369	0.402903215114977	0.0445754079555887	0.0549294055417667	0.00208157791420234	0.0330425232011731
		59.3				4.63
0.61	15.1		1.07		40.042	14.19		2.46170703039274	5.10918655196162	0.0969041740488935	0.0297710115630546	0.00694292478477324	14.2132057397136	0	0.00156977264537618	0.0221954918316373	3.93954360383249
51.38	33.09		5.33		13.07	5.50				0	0	0	0.102644936213172	0	0	0.00188867147535984	76.2011587377236
25.15	17.23		7.26		30.1	0.32				0.0083732189775127	0.0416761698022748	0.00330304496154347	0.127233291918655	0.00673821172154869	0	0	23.5433447855407
13.58		0	<0.278		18.292	1.31	1813	3.38966528788179	11.8232875359615	9.39167231021536	0.402390966309618	0.0834527835348935	0.463105698846174	0.00362082330687994	0.00434019217579649	0	18.6122547244401
13.41		7.2	1.94		17.921	4.79		1.68719623585719	3.10542035396832	0	0	0	0	0	0	0	0.982166798987243
19.11		0	2.4		37.728	1.33		2.41305367057735	3.85113277827599	0.00104124132210688	0	0	0.00711586911829888	0	0	0	65.3689962662642
6.86	14.15	27.2	0.03			0.54		3.75710251087573	19.1911104846425	0.120870293952409	0.0831818807294675	0.112226498499917	0.587686525139655	0.00134052082017459	0	1.65597540268824	16.5685663030937
23.45		27	2.58					2.07079462974499	2.87348870791588	0	0	0	0.316464633442465	0	0	0.00101467107266911	0.0269620652254241
26.68		12	1.09			1.78		2.7827525966287	7.77806081584114	13.5759168665365	0.0415914978124606	0.0177619068625971	0.138078509950151	0.00641595677084664	0	0	4.00396721283563
26.85	39.48	41	2.63		7.803			2.37174521265589	5.75015651682685	0.0119343415569425	0	0	0.0468054784703037	0	0	0.012016718375282	0.0138393054810446
19.69	14.15	11.6	2.4		31.933			2.38780160864362	4.05785941372752	0.199949446725445	0.0085381652366165	0.00445490475601867	1.49782778747566	0.00123559655204852	0	0	13.8556515293379
31.18	44.81	64	4.13		2.799	0.2	993.1
12.63		14	2.52		12.971	35.3	1851.9	3.22545754801437	12.7364720562875	0.00966470894357297	0.00394952048174857	0.0022128930934503	0.11619140770203	0.0332282451118876	0	0	0.535752453349193
30.62		15	5.25				9182.7	2.93228075905638	8.19291590784943	0.0359149121946395	0.0054177733700087	0.00363286330701675	0.315361692520281	0.503257953389812	0.00210406616697065	0	0.308750038909463
62.94	41.65	78.3	4.65		4.668	0.89	3579	0.766411652275997	1.43569149145117	0	0	0	0	0	0	0.00237310215436574	58.1497954924172
22.45	12.74	5.3	5.36	2237.91	14.237	6.73		3.7204720883229	14.6446079724574	3.70376060206269	0.228434796109663	0.313612288550175	0.37574010432286	0.619531616083744	0.00151873186356694	0	0.10969917076072
1.21		0.7	1.25			2.74		4.11416922330716	29.65828925696	4.87424434942352	0.312497512791795	0.128520224227729	0.684260690080958	11.4343311064507	0.00189094594250274	0.368146876715506	0.0828757805026273
1.26	59.57	79.5	0.65	713.68	0.761			3.48936318324693	10.8408317750284	1.21519555363375	0.215053344686599	0.0689122950187422	0.78437279447365	2.93873784283097	0.0454515875267176	0	2.55908894817891
0		4.1	0.23	3345.05	1.398			4.77891326793127	49.1283391984099	5.09462930021881	3.41601675428706	0.458606562257794	3.43626208491908	2.70485394561565	0.191139739202227	1.42392968915762	0.160054771761239
16.02		16	6.22	911.85	3.095			4.68489705513525	43.419735849809	6.36479850147402	0.506792170680805	0.0931609812710371	1.1648753796689	0.0276221290201872	0.0087911757490448	0.00159897471957264	0.76201019534311
2.19	8.35		0.08	3776.19				3.99073633685343	22.526141723397	3.03097614423962	1.26938127666014	1.02049252253851	0.52069112148978	7.84523785174435	0.00404063404628235	0.0212043892871277	0.0937498614384343
1.62	13.66		0.01	9334.46	22.144	8.26		4.40835538494252	29.9036158696723	3.21824020919344	2.91375600584207	0.741335589981227	1.68326840255315	0.530217018689679	0.00845789453753797	1.27654117917562	0.154237529877569
1.38	9.92		0.8	3968.54	93.861			4.19898340890275	29.3126723841174	6.36561705364493	2.6988168387759	0.132228973675293	1.69523866797452	0.0367812878651819	0.0175535973903652	0.147068264802518	0.106621850815552
0			0.57	4257.56	9.023	0.77		4.43506043989808	39.030066026649	10.2819817951504	1.9532535004339	1.19338251989881	1.48971435752227	1.64200375591036	0.00632072299064591	0.384480073420451	0.535468636997793
0.66		12.8	5.04					3.83917473446353	16.6191288700473	2.97672151178676	2.32142806124774	1.83832225388828	0.592431653114151	0.0188262098734449	0.00673653516238283	0.00127061879736908	0.0988526387444301
1.71		5.4	1.18	4605.93	26.913	4.61	1313	3.13432301706229	10.2271301873872	1.2499569153703	0.029457120899939	0.00945069331147826	0.0399211008729265	1.26975589844538	0.00212231694457849	2.84273184637106	0.140380095794685
22.99	8.49	4.5	0.94	3703.75				4.25316982303348	32.9710406802154	1.22441359308298	0.160254318141188	0.284135035643598	0.664835620098955	0.00714017577087922	0.00256433551472808	3.04270064893008	1.39200124473512
1.74		0	3.01	4090.8	51.263		5918500	4.01704119053137	22.4344596768354	6.71193782306643	0.311810516172539	0.150409065871355	2.18379652078097	1.34722487429628	0.00294488015521225	0	0.760912996515739
10.82		4	2.43					2.6964393922107	4.94240149993335	0.619951210018273	0.0242012037189578	0.0201134290891664	1.15730373146763	0.0050345209855452	0	0	0.229482440887648
0.76	14	4	1.54	4756.23	26.602	4.8	1200.6	4.01854277580514	24.4580800059432	2.39215646258691	1.28435691283301	0.252039634673527	0.545070068158349	0.112157039896209	0.0459181520660273	0.00911928065055036	0.063678686558833
4.14	5.99	0	2.96	1627.96	28.633			3.73903895542371	21.1792105226558	11.232669161084	0.719533618630743	0.266339701106176	0.477872414219036	0.334119211467659	0.0027441874240351	0	0.272608474242667
1.09	11.23	21	1.9	544.74	15.839	6.2		3.56791017964567	16.6386208885917	0.762861559009701	0.0788403517854987	0.179422824203832	0.333469775206101	0	0	0	0.258419195836464
1.53		0	6.39	516.72	20.251	5.9	483.0	3.42908665970168	11.5877809125157	0.777654115361441	0.1564439879368	0.331027872506479	0.331027872506479	0.436484952467749	0	0	0.0236256167648992
0.49		0.6	3.62	1697.02	0.055	0.3	914.8	4.15672566938998	19.6950558913589	1.85923284602754	0.853343105624903	0.808654598367099	1.77010873760847	0.247272613235069	0.00921842721871515	0.101908511598937	0.049923663456087
10.06	9.83	3.3	5.51	1750.92	2.571	4.20	1724	2.93188926368604	9.08046325242768	2.30267665960838	0.16692389915281	0.0559112065801674	0.220810804263746	0.00373821004651372	0.169103397068015	14.0843406313675	0.0870179724906877
								2.61402212442594	6.55175489966427	0.0614782450391407	0.00102858183142181	0.00434188967777171	0.0460313125796468	0	0	0	28.440387766248
						1.35		3.32149496494667	14.2698883541514	8.86267587355079	0.211594506177574	0.169707367637893	0.103103546430286	0	0	0	0.126992876338816
						1.23		3.45641049111969	15.1786680133714	0.906701458863262	0.0261499195487425	0.19201795070088	0.34638523464178	0.39627427964258	0	5.71097781178877	0.00674212752039302
								1.79259728871948	2.29766464242932	0	0	0	0.00127749403785606	0	0	0	0.00849486911304288
						3.71		2.1736847183187	2.52214322971693	0.698705648592912	0.0838728904910067	0.0182186837383544	2.16652905025308	0.0012671787902005	0	0	1.37849925146792
						9.22		2.71334679496378	4.6673359320178	0.703901249355077	11.854377515342	1.61884441823807	0.423512723615623	0.184850513657538	0.00260278298601656	0.0173246239050751	0.0622262387082037
						3.40		3.75950385023327	18.5536570792934	13.2713131314898	2.98703712836033	0.217246525592887	3.33402203305368	16.8916288268667	0.00411066944774872	0	0.0614043863332284
						2.67
						6.50		4.01548885634063	23.5724350954787	1.68653378678515	0.185816877881449	0.0711506519823005	0.408239303795041	0.926315353579994	0.00130662307638071	0	0.132059389235124
								4.06829799478674	25.316181900674	9.93430179971839	0.298825313675406	0.157788242235433	0.519118733668656	6.42209037362602	0.00263169320528848	0.00122220957848604	0.287510018545552
						0.25		2.92162561262275	6.66483822854485	0.223892025605897	0.0473251269744729	0.0173898948042236	3.71905883336169	0	0	0	14.3793398682051
						1.93		3.97793032563057	22.4269767411128	3.85268968811137	0.153455411951907	0.0684651974536559	2.67079134622143	1.47390355629398	0	0	0.0537758031301692
						4.9	830.3	4.30237705131796	28.2405284378979	3.52507561001789	0.859272006525584	0.604322330608781	0.957576186032704	0.231967800478333	0.00493810864684549	0.00191417766809944	0.0540079944514683
						3.0	899.5	3.4551312159761	13.1166509784283	3.09305430762299	0.389873830774867	2.87016322237279	0.524463177605762	0.449183657526756	0.00125393801395244	0	0.0575442243759208
						4.5	1194.0	3.60670171306258	14.2146535789079	1.10972699536283	0.549272486888093	0.0926075150876136	0.165143326398216	0.00288664961013	0	2.89614858514465	0.00990350549634567
						4.7	562.6	4.16814282666879	24.9212452630269	4.54908033202674	4.75012551389595	0.775998850791635	0.793093566240847	0.35536762013843	0.0057846058622642	0.00109666486138759	0.060117721549802
						3.2	1462.0
						0.81		2.64942625554085	5.86019098490699	1.07209323861089	0.0159855725563886	0.00732080219602213	0.114122564979632	0	0.00860467422293646	20.558959637522	0.21439023863903

## Sheet: Figure S1
Hb	Leucocytes	Neutrophils	Lymphocytes	platelet
9.4	5.95	3.17	1.11	600
9.1	5.14	1.76		69
10.1	8.03			42
8.2	7.07	4.63		199
10.2	17.8	14.19	1.16	46
10.3	8.1	5.5	1.37	106
9.3	4.6	3.31	0.83	40
10	1.8	0.6	1.1	15
10.4	5	3.2	0.65	48
9.9	1.2	0.32	0.52	23
8.3	2.62	1.31	0.63	23
11.9	8.4	4.79	0.92	374
8.6		1.33	1.09	322
9.1	1.18	0.54	0.56	257
9.4	1.77			153
11.3	3.49	1.78	0.73	452
8	3.11			47
9.6	1.52	0.2	0.7	22
9.3	43.44	35.3	2.4	235
9	20.57			6
8.7	2.62	0.89		66

## Sheet: Figure S2
Number of genes
V1	V2	V3	V4
400410	33470	269258	53573.5
518388		465572	216996
521528	21361.5	345703	299864
822418	393516	836324	73892
336573		154852	129926
679184	39765.5	534217	455064
736739	30738	697627
296682	31944	431826	275549
627318	438690	723687
631330	36490	491366	489131
241048	22316	253652	457272
696406	271260	389600	122460
540134	90900.5	371804	265830
263202	104650	247351
723523	80247	502123	488914
556924	83713.5	389934	379662
635629		232526	259714
329222	182911	317964	530980
468782	127400	543508
604564		288586	228422

## Sheet: Figure S4
V1
Shannon Index Species			Inverse Simpson Index Species			Number of genes (median)
Tazo	Tazo+imipenem		Tazo	Tazo+imipenem		Tazo	Tazo+imipenem
4.06	4.09		31.95	32.06		400410	521528
3.95	3.97		21.99	15.58		518388	679184
4.4	4.06		33.45	27.82		822418	631330
3.53	2.08		9.23	2.65		336573	241048
4.47	4.4		30.19	28.86		736739	696406
3.15	4.27		11.28	34.77		296682	540134
3.91	3.21		20.91	10.52		556924	263202
3.55	4.52		12.02	45		329222	723523
3.37	4.21		6.73	20.95		468782	635629
	3.56			9.09			604564
V2
Shannon Index Species			Inverse Simpson Index Species			Number of genes (median)
0.23	1.67		1.06	2.98		33470	21361.5
	2.46			5.11			39765.5
3.45	1.69		13.46	3.11		393516	36490
	2.41			3.85			22316
	3.76			19.19		30738	271260
	2.07			2.87		31944	90900.5
2.39	2.78		4.06	7.78		83713.5	104650
3.23	2.37		12.74	5.75		182911	80247
2.93			8.19			127400
	0.77			1.44
V3
Shannon Index Species			Inverse Simpson Index Species			Number of genes (median)
3.72	3.49		14.64	10.84		269258	345703
4.11	3.99		29.66	22.53		465572	534217
4.78	3.84		49.13	16.62		836324	491366
4.68	3.13		43.42	10.23		154852	253652
4.41	4.25		29.9	32.97		697627	389600
4.2	4.02		29.31	22.43		431826	371804
3.74	2.7		21.18	4.94		389934	247351
3.43	4.02		11.59	24.46		317964	502123
4.16	3.57		19.7	16.64		543508	232526
	2.93			9.08			288586
V4
Shannon Index Species			Inverse Simpson Index Species			Number of genes (median)
2.61	3.46		14.64	15.18		53573.5	299864
3.32	2.71		29.66	4.67		216996	455064
1.79	4.02		49.13	23.57		73892	489131
2.17	4.07		43.42	25.32		129926	457272
	2.92		29.9	6.66			122460
3.76	3.98		29.31	22.43		275549	265830
3.46			21.18			379662
4.17	4.3		11.59	28.24		530980	488914
	3.61		19.7	14.21			259714
	2.65			5.86			228422

## Sheet: Figure S6
Shannon Index Species (median)
according to infection				according to use of antibiotic				according to use of antibiotic
MDI + CDI	FUO	No fever		Antianaerobic ATB	Cephalosporin	No antibiotic		Antianaerobic ATB	Others
4.11	3.72	4.41		3.72	4.11	4.41		3.72	4.11
4.78	3.49	4.44		3.99	3.49	4.44		3.99	3.49
4.2	4.68	4.02		4.2	4.78	4.02		4.2	4.78
3.84	3.99	3.43		3.84	4.68	3.43		3.84	4.68
4.25	3.13	4.16		3.13	4.25	4.16		3.13	4.25
2.7	4.02			4.02				4.02
2.93	3.74			2.7				2.7	4.41
	3.57			3.74				3.74	4.44
				3.57				3.57	4.02
				2.93				2.93	3.43
									4.16

## Sheet: Figure S7
TAS
V1	V2	V3
1.41	1.46	1.64
1.2	0.98
1.35	1.35	1.17
	1.24	1.29
1.36		1.2
1.49	1.3	1.44
1.31	1.14	1.53
1.13	1.18	1.25
	1.3	1.35
1.32	1.57
	1.3	1.44
1.41	1.22	1.46
1.35		1.54
1.39	1.4
1.34	1.44	2.23
1.49	1.79	3.74
1.28	1.08	1.33
	1.33	1.42
1.38		1.47
1.3	1.05	1.64

## Sheet: Figure S8
Overall survival		Leukemia-free survival		Overall survival according to Shannon			Leukemia-free survival according to Shannon
Months	OS	Months	LFS	Months	Low	Intermediate-High		Low	Intermediate-High
33.7413	0	33.7413	0	29.9959	0		16.7885	1
32.5585	0	32.5585	0	29.5688	0		19.2526	1
30.6858	0	30.6858	0	29.3388	0		29.3388	0
29.9959	0	16.7885	1	30.3573	0		30.3573	0
25.922	1	23.3593	1	18.3327	1		8.93634	1
27.5318	0	27.5318	0	28.5832	0		28.5832	0
31.0144	0	31.0144	0	17.4784	1		11.7618	1
4.69815	1	4.69815	1	8.34497	1		8.34497	1
29.8973	0	29.8973	0	33.7413		0	33.7413		0
29.7331	0	27.7618	1	32.5585		0	32.5585		0
29.5688	0	19.2526	1	30.6858		0	30.6858		0
29.4045	0	29.4045	0	25.922		1	23.3593		1
29.3388	0	29.3388	0	27.5318		0	27.5318		0
33.0842	0	33.0842	0	31.0144		0	31.0144		0
36.9938	0	36.9938	0	4.69815		1	4.69815		1
30.3573	0	30.3573	0	29.8973		0	29.8973		0
28.5175	0	28.5175	0	29.7331		0	27.7618		1
5.84805	1	3.8768	1	29.4045		0	29.4045		0
18.3327	1	8.93634	1	33.0842		0	33.0842		0
8.21355	1	8.21355	1	36.9938		0	36.9938		0
29.0431	0	29.0431	0	28.5175		0	28.5175		0
28.5832	0	28.5832	0	5.84805		1	3.8768		1
17.4784	1	11.7618	1	8.21355		1	8.21355		1
13.4045	1	1.60986	1	29.0431		0	29.0431		0
8.34497	1	8.34497	1	13.4045		1	1.60986		1
